# Supplementary material for: FsCGBP, a Cutinase G-Box Binding Protein, Regulates the Growth, Development, and Virulence of Fusarium sacchari, the Pathogen of Sugarcane Pokkah Boeng Disease
Source: J Fungi (Basel). 2024 Mar 25;10(4):246. doi: 10.3390/jof10040246 (PMC11051240; doi:10.3390/jof10040246)
Supplement: Supplementary file 1 [file jof-10-00246-s001.zip]

Archive with 1 entries (1 files):
- jof-2881116-supplementary.pdf
